# Supplementary material for: Transcript diversity reflects deleterious RNA processing errors shaped by population size in metazoans
Source: PLoS Biol. 2026 Mar 19;24(3):e3003671. doi: 10.1371/journal.pbio.3003671 (PMC13001929; doi:10.1371/journal.pbio.3003671)
Supplement: S1 Data — (XLSX) [file pbio.3003671.s007.xlsx]

## Sheet: CAGE-seq
Species	Class	Tissue/cell line	CAGE-seq resources	RNA-seq resources
Canis lupus familiaris	Mammalia	Universal	FANTOM5	SRR9872854
Homo sapiens	Mammalia	Brain	FANTOM5	ERR2598206
Mus musculus	Mammalia	Brain	FANTOM5	SRR28490278
Rattus norvegicus	Mammalia	Left ventricle	FANTOM5	SRR31851712
Gallus gallus	Aves	Embryo	FANTOM5	SRR31493980
Macaca mulatta	Mammalia	Brain	SRR4281304	ERR2596800
Drosophila melanogaster	Insecta	Ovary	GSE44612	SRR26543999

## Sheet: PolyA-seq
Species	Class	Tissue/cell line	3'-end-RNA-seq resources	RNA-seq resources
Canis lupus familiaris	Mammalia	Brain/testis	GSE30198	GSE106077
Homo sapiens	Mammalia	Brain/testis	GSE30198	E-MTAB-6814
Macaca mulatta	Mammalia	Brain/testis	GSE30198	SRR1977658/SRR17382440
Mus musculus	Mammalia	Brain/testis	GSE30198	SRR610466/SRR10502280
Rattus norvegicus	Mammalia	Brain/testis	GSE30198	E-MTAB-6811
Bos taurus	Mammalia	blood	GSM8406424	GSE152959
Caenorhabditis elegans	Chromadorea	body	GSM612876	GSE272718
Drosophila melanogaster	Insecta	Brain	GSM2265913	GSE229336
Pan troglodytes troglodytes	Mammalia	Lymphocyte	GSM4698138	GSE105073
Gallus gallus	Aves	body	SRR1822331	GSE237492

## Sheet: RNA-seq
Species	Brain resources (SRA accession #)	Ovary resources (SRA accession #)	Testis resources (SRA accession #)
Homo sapiens	SRR22967849	SRR33483464	SRR28466867
Pan troglodytes troglodytes	SRR17380402		SRR2040590
Gorilla gorilla	SRR5804501		SRR649366/7
Pongo abelii			SRR10393301
Chlorocebus sabaeus	SRR3204309	SRR1056206	SRR1056206
Macaca mulatta	SRR1602561	SRR28700112/3	SRR28700077/8/9/80
Callithrix jacchus	SRR5928357	SRR975184	SRR975187
Carlito syrichta
Microcebus murinus	SRR1758991
Mus musculus	SRR28490278	ERR2588683	ERR2588685
Rattus norvegicus	ERR2592563	ERR2592669	ERR2592662
Cricetulus griseus	SRR12774953	SRR18502235	SRR12442803
Heterocephalus glaber	SRR1959162	SRR10357238	SRR5517282
Oryctolagus cuniculus	ERR2587644	ERR2587664	SRR12227967
Capra hircus cretica	SRR24351733
Bos taurus	SRR1639777	SRR26343363	SRR27841605
Sus scrofa	ERR1824453_4_ERR1824553_4	SRR27151800	SRR27778866
Equus caballus	SRR26344054	SRR26344473	ERR9828643
Mustela putorius furo	SRR392049_61		SRR6206927
Ursus americanus	SRR636978
Canis lupus familiaris	SRR636937	SRR5515927	SRR6206926
Loxodonta africana
Phascolarctos cinereus	SRR1205222		SRR8708134
Sarcophilus harrisii	ERR3568432	ERR3568426	ERR3568434
Monodelphis domestica	SRR306742_3	ERR2603907	SRR306755
Ornithorhynchus anatinus	SRR5412223	SRR5412239	SRR5412240
Ficedula albicollis	SRR9617527		SRR9617526
Parus major	SRR1847223	SRR9644033	SRR1847415
Manacus vitellinus	SRR3476292
Melopsittacus undulatus
Calidris pugnax	ERR1018150
Gallus gallus	ERR5101000_1_2	ERR2576582	ERR2576570
Anas platyrhynchos	SRR10775275	SRR21494913	SRR21494910
Anser brachyrhynchus
Apteryx owenii
Dromaius novaehollandiae	SRR6713509	SRR7026359	SRR7026361
Crocodylus porosus
Anolis carolinensis	SRR540258_SRR543713	SRR5412170	SRR11050686
Sphenodon punctatus
Danio rerio	SRR23816191	SRR25232722	SRR25232722
Ictalurus punctatus		SRR3105459/SRR3105461/SRR3623080	SRR34877640
Astyanax mexicanus	SRR2045405	SRR2045426	SRR2045435
Clupea harengus	ERR3263578		SRR11050681
Poecilia mexicana	SRR1166366	SRR22406854
Gambusia affinis	SRR10897352		SRR13306982
Xiphophorus maculatus	SRR6327074
Scophthalmus maximus	SRR3584534	SRR12831119	SRR6917555
Seriola dumerili	DRR099584		SRR23907088
Mastacembelus armatus	SRR12321656	SRR12321676	SRR12321654
Callorhinchus milii	SRR19548863	SRR513759	SRR513757
Ciona intestinalis
Ciona savignyi
Bombyx mori	DRR463589	SRR25875466	SRR23005055
Heliconius melpomene
Melitaea cinxia
Lucilia cuprina
Musca domestica		SRR1919305	SRR1919304
Drosophila grimshawi
Drosophila suzukii
Drosophila yakuba	SRR9678424	SRR23592620	SRR5839446
Drosophila melanogaster	SRR24121104	SRR26543999	SRR27212497
Drosophila simulans	SRR9678469	SRR1159990	SRR17259341
Drosophila pseudoobscura pseudoobscura	DRR055249	SRR993738	SRR993746/47/48/49
Ceratitis capitata		SRR3554596	SRR3436821
Culicoides sonorensis
Anopheles gambiae	SRR11292916	SRR25452745	SRR1805341
Aedes aegypti	SRR1167481	SRR23404213
Tribolium castaneum	SRR19548822	SRR7814776/77/78/79	SRR19548808
Dendroctonus ponderosae		SRR6279157
Leptinotarsa decemlineata			SRR27675962
Anoplophora glabripennis
Onthophagus taurus
Bombus terrestris terrestris	SRR8291751	SRR21115978	SRR5614826
Apis mellifera mellifera	SRR789760	SRR13361446	SRR25153441
Apis cerana	SRR13367570	SRR13367579	SRR13367569
Apis florea
Megachile rotundata	SRR26132663
Linepithema humile	SRR7772528
Camponotus floridanus	SRR8895699
Pogonomyrmex barbatus	SRR1817181
Solenopsis invicta	SRR7766953	SRR6926145	SRR6926147
Acromyrmex echinatior	SRR7772543
Harpegnathos saltator	SRR14271640	SRR20572580
Polistes dominula	SRR12112914
Polistes canadensis	SRR12885166
Nasonia vitripennis	SRR6203367_68_69_70_71_72	SRR3046458
Trichogramma pretiosum
Orussus abietinus
Cephus cinctus	SRR4298848
Athalia rosae	DRR351049
Cimex lectularius
Halyomorpha halys
Acyrthosiphon pisum		SRR073574/75
Zootermopsis nevadensis
Cryptotermes secundus	SRR13255030
Blattella germanica	SRR19548885	SRR13734861	SRR19548870
Daphnia pulex		DRR024795
Caenorhabditis elegans	SRR21711060 (head)
Caenorhabditis briggsae
Pristionchus pacificus

## Sheet: # of coding or BUSCO genes
Species	# of coding genes	# of BUSCO genes
Homo sapiens	20012	862
Pan troglodytes troglodytes	21879	851
Gorilla gorilla	21256	875
Pongo abelii	19553	795
Chlorocebus sabaeus	18942	873
Macaca mulatta	21369	839
Callithrix jacchus	21095	758
Carlito syrichta	18304	844
Microcebus murinus	18625	737
Mus musculus	21908	922
Rattus norvegicus	23049	870
Cricetulus griseus	19617	812
Heterocephalus glaber	20742	779
Oryctolagus cuniculus	15034	704
Capra hircus cretica	18805	787
Bos taurus	21643	876
Sus scrofa	20965	898
Equus caballus	21426	828
Mustela putorius furo	19910	872
Ursus americanus	20542	768
Canis lupus familiaris	20249	879
Loxodonta africana	20033	882
Phascolarctos cinereus	19832	853
Sarcophilus harrisii	18987	816
Monodelphis domestica	20425	831
Ornithorhynchus anatinus	16976	839
Ficedula albicollis	14282	775
Parus major	14237	835
Manacus vitellinus	15928	731
Melopsittacus undulatus	15715	877
Calidris pugnax	16421	829
Gallus gallus	16846	863
Anas platyrhynchos	13551	755
Anser brachyrhynchus	15544	819
Apteryx owenii	16196	832
Dromaius novaehollandiae	15615	855
Crocodylus porosus	15226	772
Anolis carolinensis	11242	831
Sphenodon punctatus	17628	824
Danio rerio	25107	727
Ictalurus punctatus	23000	904
Astyanax mexicanus	22245	784
Clupea harengus	24074	817
Poecilia mexicana	24043	875
Gambusia affinis	21712	889
Xiphophorus maculatus	23628	913
Scophthalmus maximus	21233	876
Seriola dumerili	23241	922
Mastacembelus armatus	21707	870
Callorhinchus milii	19415	825
Ciona intestinalis	16671	746
Ciona savignyi	11616	598
Bombyx mori	13881	932
Heliconius melpomene	12669	815
Melitaea cinxia	16629	591
Lucilia cuprina	14452	860
Musca domestica	14402	929
Drosophila grimshawi	13705	907
Drosophila suzukii	15567	884
Drosophila yakuba	13708	905
Drosophila melanogaster	13963	926
Drosophila simulans	13981	927
Drosophila pseudoobscura pseudoobscura	14574	903
Ceratitis capitata	12563	947
Culicoides sonorensis	15612	523
Anopheles gambiae	12614	922
Aedes aegypti	13703	900
Tribolium castaneum	14688	926
Dendroctonus ponderosae	13021	878
Leptinotarsa decemlineata	14000	878
Anoplophora glabripennis	14828	920
Onthophagus taurus	14537	922
Bombus terrestris terrestris	9225	939
Apis mellifera mellifera	9883	943
Apis cerana	9933	934
Apis florea	10417	935
Megachile rotundata	10788	927
Linepithema humile	11610	932
Camponotus floridanus	12512	927
Pogonomyrmex barbatus	11348	924
Solenopsis invicta	14471	928
Acromyrmex echinatior	11219	931
Harpegnathos saltator	12642	908
Polistes dominula	10179	934
Polistes canadensis	9876	932
Nasonia vitripennis	13602	912
Trichogramma pretiosum	12773	890
Orussus abietinus	10045	927
Cephus cinctus	11511	926
Athalia rosae	10943	945
Cimex lectularius	11949	920
Halyomorpha halys	14467	909
Acyrthosiphon pisum	17681	836
Zootermopsis nevadensis	14610	900
Cryptotermes secundus	13170	911
Blattella germanica	28676	772
Daphnia pulex	30590	878
Caenorhabditis elegans	19985	669
Caenorhabditis briggsae	20241	715
Pristionchus pacificus	26180	680
