# Supplementary material for: Transcript diversity reflects deleterious RNA processing errors shaped by population size in metazoans
Source: PLoS Biol. 2026 Mar 19;24(3):e3003671. doi: 10.1371/journal.pbio.3003671 (PMC13001929; doi:10.1371/journal.pbio.3003671)
Supplement: S3 Data — (XLSX) [file pbio.3003671.s009.xlsx]

## Sheet: Sheet1
Species	Clade	Genome	Ne	ωBUSCO	ωOrtholog	Lifespan (days)	Body length (cm)	Genome size (b)	Genome complexity (b)
Homo sapiens	Mammalia	Ensembl	24000	0.32701	0.367578	36500	175	3099441038	1469754940
Pan troglodytes troglodytes	Mammalia	Ensembl	28750	0.38519	0.400983			3177739762	1534212757
Gorilla gorilla	Mammalia	Ensembl	35111	0.396625	0.425078			3545834224	1793128367
Pongo abelii	Mammalia	Ensembl	56476	0.272568	0.290844
Chlorocebus sabaeus	Mammalia	Ensembl	12000	0.300782	0.347338			3267373866	1669954783
Macaca mulatta	Mammalia	Ensembl	84336	0.4124	0.420091	14600	64	3115120525	1578431570
Callithrix jacchus	Mammalia	Ensembl		0.211314	0.259877			2933409465	1493398759
Carlito syrichta	Mammalia	Ensembl	15000	0.139904	0.2087
Microcebus murinus	Mammalia	Ensembl	41000	0.151565	0.213979			2350949499	1412920649
Mus musculus	Mammalia	Ensembl	177315	0.110763	0.171915	1460	9.5	2728206152	1499694922
Rattus norvegicus	Mammalia	Ensembl	130000	0.135332	0.184249	1387	40	2849581192	1636799437
Cricetulus griseus	Mammalia	Ensembl		0.138555	0.192285			2399770464	1631363961
Heterocephalus glaber	Mammalia	Ensembl		0.148659	0.211429	10950	16.5	2618188253	1861531848
Oryctolagus cuniculus	Mammalia	Ensembl		0.146403	0.196914	3285	50	2804657419	1547890430
Capra hircus cretica	Mammalia	Ensembl		0.349521	0.379044			2922600443	1444349139
Bos taurus	Mammalia	Ensembl	90000	0.201017	0.260785	7300	245	2770669782	1402513044
Sus scrofa	Mammalia	Ensembl		0.149651	0.198118	9855	240	2501895775	1386800828
Equus caballus	Mammalia	Ensembl		0.18744	0.227872	20805	280	2769438211	1516267421
Mustela putorius furo	Mammalia	Ensembl		0.154089	0.18952			2577090966	1660677418
Ursus americanus	Mammalia	Ensembl		0.221423	0.26875			2351947609	1603557880
Canis lupus familiaris	Mammalia	Ensembl	38000	0.153815	0.203229	7519	117	2481983352	1408277354
Loxodonta africana	Mammalia	Ensembl		0.143846	0.201116	23725	400
Phascolarctos cinereus	Mammalia	Ensembl		0.179431	0.232554			3187989499	1954556362
Sarcophilus harrisii	Mammalia	Ensembl		0.148527	0.188727			3086657325	1719885461
Monodelphis domestica	Mammalia	Ensembl		0.130083	0.185449	1862	20	3586166573	1559623843
Ornithorhynchus anatinus	Mammalia	Ensembl	41785	0.0957904	0.13191			1859264908	995078579
Ficedula albicollis	Aves	Ensembl	200000	0.222949	0.272561			1118326800	1031544640
Parus major	Aves	Ensembl		0.20547	0.262728			1020293992	961218970
Manacus vitellinus	Aves	Ensembl		0.18018	0.245366			1072328541	999088502
Melopsittacus undulatus	Aves	Ensembl		0.156406	0.212198
Calidris pugnax	Aves	Ensembl		0.129157	0.198233			1229094286	1216434615
Gallus gallus	Aves	Ensembl	100000	0.144034	0.199155	10950	70	1053315467	932500183
Anas platyrhynchos	Aves	Ensembl		0.169151	0.303544			1261969826	437903530
Anser brachyrhynchus	Aves	Ensembl	6550	0.248936	0.303383
Apteryx owenii	Aves	Ensembl		0.276325	0.335743
Dromaius novaehollandiae	Aves	Ensembl		0.226873	0.282122			1468706110	1126203845
Crocodylus porosus	Crocodylia	Ensembl		0.141874	0.189957	20805	600
Anolis carolinensis	Lepidosauria	Ensembl		0.0938469	0.138852			1850740401	1184288783
Sphenodon punctatus	Lepidosauria	Ensembl		0.138403	0.188311
Danio rerio	Actinopteri	Ensembl		0.0731279	0.0992951			1448791966	686727392
Ictalurus punctatus	Actinopteri	Ensembl		0.0959781	0.14881
Astyanax mexicanus	Actinopteri	Ensembl		0.107428	0.147628			1373169186	743433797
Clupea harengus	Actinopteri	Ensembl	400000	0.0700938	0.0901629			786308905	711452297
Poecilia mexicana	Actinopteri	Ensembl		0.152548	0.234159			801711499	787922061
Gambusia affinis	Actinopteri	Ensembl		0.219924	0.317645			680149392	501610177
Xiphophorus maculatus	Actinopteri	Ensembl		0.215585	0.30999			704304519	685006575
Scophthalmus maximus	Actinopteri	Ensembl		0.139625	0.172818			538217135	411090248
Seriola dumerili	Actinopteri	Ensembl		0.146847	0.196816			677669644	650495091
Mastacembelus armatus	Actinopteri	Ensembl		0.115924	0.153267			591935101	575360918
Callorhinchus milii	Chondrichthyes	Ensembl		0.13102	0.165181	2190	120	991519186	623467264
Ciona intestinalis	Ascidiacea	Ensembl		0.045521	0.0495193
Ciona savignyi	Ascidiacea	Ensembl		0.0481326	0.0521704
Bombyx mori	Insecta	Ensembl		0.0280793	0.0393463	50	1.9	461688958	246126384
Heliconius melpomene	Insecta	Ensembl	2068966	0.0403558	0.0621676
Melitaea cinxia	Insecta	Ensembl		0.04436	0.0691763
Lucilia cuprina	Insecta	Ensembl		0.0516113	0.0768272	21	0.8
Musca domestica	Insecta	Ensembl		0.0487005	0.0719321	60	0.7
Drosophila grimshawi	Insecta	Ensembl		0.0539466	0.0785701	50	0.5
Drosophila suzukii	Insecta	NCBI		0.0542904	0.0881985	38	0.33
Drosophila yakuba	Insecta	Ensembl		0.0738143	0.147512			147883098	115126992
Drosophila melanogaster	Insecta	Ensembl	863020	0.0731281	0.123189	36	0.3	143706478	102592055
Drosophila simulans	Insecta	Ensembl		0.0896983	0.180762			131663590	101802288
Drosophila pseudoobscura pseudoobscura	Insecta	Ensembl	798607	0.063808	0.0911984	90	0.2	164662283	126081910
Ceratitis capitata	Insecta	Ensembl		0.0603025	0.0891864	50	0.5
Culicoides sonorensis	Insecta	Ensembl		0.0347047	0.0484611
Anopheles gambiae	Insecta	Ensembl		0.0588169	0.0844255			264451381	227163736
Aedes aegypti	Insecta	Ensembl		0.0457054	0.0746151	14	0.38	1278715314	705722982
Tribolium castaneum	Insecta	Ensembl		0.0472954	0.065188	170	0.5	241845558	106557153
Dendroctonus ponderosae	Insecta	Ensembl		0.152267	0.175876	30	0.75
Leptinotarsa decemlineata	Insecta	Ensembl		0.0341088	0.047523	365	1
Anoplophora glabripennis	Insecta	Ensembl		0.0345619	0.0451937	66	3.5
Onthophagus taurus	Insecta	Ensembl		0.0461828	0.0551086	160	1
Bombus terrestris terrestris	Insecta	Ensembl	2302940	0.0937755	0.130769	150	2.5	392962041	381959104
Apis mellifera mellifera	Insecta	Ensembl	366244	0.0955517	0.125928	1095	2	227075953	212974536
Apis cerana	Insecta	NCBI		0.10474	0.140311	1095	2	223040589	125839500
Apis florea	Insecta	Ensembl		0.0912627	0.151357	1095	2
Megachile rotundata	Insecta	Ensembl		0.0801756	0.122534	56	1.9	613361532	195294312
Linepithema humile	Insecta	Ensembl		0.113015	0.16403	365	0.5	244426654	168507735
Camponotus floridanus	Insecta	Ensembl		0.104004	0.14662	3650	1.9	284009182	252597766
Pogonomyrmex barbatus	Insecta	Ensembl		0.102205	0.143421	10220	1.1	235645958	204045835
Solenopsis invicta	Insecta	Ensembl		0.106397	0.157522	2482	0.7	378101515	328608027
Acromyrmex echinatior	Insecta	Ensembl		0.120431	0.159259	5475	1.4	295944863	283160045
Harpegnathos saltator	Insecta	Ensembl		0.0941929	0.117538	653	1.7	334161684	275282395
Polistes dominula	Insecta	Ensembl		0.124838	0.141573	506	2	208026220	184768889
Polistes canadensis	Insecta	Ensembl		0.124941	0.18543	506	2	211202212	192743139
Nasonia vitripennis	Insecta	Ensembl		0.0416376	0.0875018	25	0.3	297309692	221822761
Trichogramma pretiosum	Insecta	Ensembl		0.0495587	0.101815	10	0.04
Orussus abietinus	Insecta	Ensembl		0.0457973	0.0625344	7	1
Cephus cinctus	Insecta	NCBI		0.0374798	0.0567551	7	0.86	160731354	156986313
Athalia rosae	Insecta	Ensembl		0.0375839	0.0412108	12	0.73	171955050	124684607
Cimex lectularius	Insecta	Ensembl		0.0715899	0.106649	572	0.5
Halyomorpha halys	Insecta	NCBI		0.0612134	0.0734196	112	1.44
Acyrthosiphon pisum	Insecta	Ensembl		0.0837035	0.108489	30	0.25
Zootermopsis nevadensis	Insecta	Ensembl		0.151415	0.176372	2300	1
Cryptotermes secundus	Insecta	Ensembl		0.140383	0.174816	4745	0.6	1018932804	944346923
Blattella germanica	Insecta	NCBI		0.0577301	0.0693418	200	1.59	1796331457	1748189774
Daphnia pulex	Branchiopoda	Ensembl	1175000	0.115193	0.110113
Caenorhabditis elegans	Chromadorea	Ensembl	541379	0.0451933	0.0576107			100272607	87648286
Caenorhabditis briggsae	Chromadorea	Ensembl	267380	0.0534634	0.0597873
Pristionchus pacificus	Chromadorea	Ensembl	1750000	0.0772052	0.080073
