# Supplementary material for: Transcript diversity reflects deleterious RNA processing errors shaped by population size in metazoans
Source: PLoS Biol. 2026 Mar 19;24(3):e3003671. doi: 10.1371/journal.pbio.3003671 (PMC13001929; doi:10.1371/journal.pbio.3003671)
Supplement: S4 Data — (XLSX) [file pbio.3003671.s010.xlsx]

## Sheet: Sheet1
Species	Clade	# of cell types	RNA-seq of brain	Reference
Homo sapiens	Mammalia	220	SRR22967849	C. Vogel, C. Chothia, Protein family expansions and biological complexity. PLoS Comput. Biol. 2, e48 (2006).
Pan troglodytes troglodytes	Mammalia	220	SRR17380402	C. Vogel, C. Chothia, Protein family expansions and biological complexity. PLoS Comput. Biol. 2, e48 (2006).
Mus musculus	Mammalia	159	SRR28490278	E. Schad, P. Tompa, H. Hegyi, The relationship between proteome size, structural disorder and organism complexity. Genome Biol. 12, R120 (2011).
Rattus norvegicus	Mammalia	159	ERR2592563	E. Schad, P. Tompa, H. Hegyi, The relationship between proteome size, structural disorder and organism complexity. Genome Biol. 12, R120 (2011).
Bos taurus	Mammalia	159	SRR1639777	E. Schad, P. Tompa, H. Hegyi, The relationship between proteome size, structural disorder and organism complexity. Genome Biol. 12, R120 (2011).
Canis lupus familiaris	Mammalia	159	SRR12899135	E. Schad, P. Tompa, H. Hegyi, The relationship between proteome size, structural disorder and organism complexity. Genome Biol. 12, R120 (2011).
Gallus gallus	Aves	190	ERR5101000_1_2	C. Vogel, C. Chothia, Protein family expansions and biological complexity. PLoS Comput. Biol. 2, e48 (2006).
Anolis carolinensis	Lepidosauria	140		E. Schad, P. Tompa, H. Hegyi, The relationship between proteome size, structural disorder and organism complexity. Genome Biol. 12, R120 (2011).
Sphenodon punctatus	Lepidosauria	162		R. Haygood, Mutation Rate and the Cost of Complexity (2006).
Danio rerio	Actinopteri	135	SRR23816191	C. Vogel, C. Chothia, Protein family expansions and biological complexity. PLoS Comput. Biol. 2, e48 (2006).
Ciona intestinalis	Ascidiacea	80		C. Vogel, C. Chothia, Protein family expansions and biological complexity. PLoS Comput. Biol. 2, e48 (2006).
Ciona savignyi	Ascidiacea	80		C. Vogel, C. Chothia, Protein family expansions and biological complexity. PLoS Comput. Biol. 2, e48 (2006).
Drosophila melanogaster	Insecta	68	SRR24121104	C. Vogel, C. Chothia, Protein family expansions and biological complexity. PLoS Comput. Biol. 2, e48 (2006).
Anopheles gambiae	Insecta	68	SRR11292916	C. Vogel, C. Chothia, Protein family expansions and biological complexity. PLoS Comput. Biol. 2, e48 (2006).
Apis mellifera mellifera	Insecta	68	SRR789760	C. Vogel, C. Chothia, Protein family expansions and biological complexity. PLoS Comput. Biol. 2, e48 (2006).
Daphnia pulex	Branchiopoda	50		E. Schad, P. Tompa, H. Hegyi, The relationship between proteome size, structural disorder and organism complexity. Genome Biol. 12, R120 (2011).
Caenorhabditis elegans	Chromadorea	35	SRR17319912	C. Vogel, C. Chothia, Protein family expansions and biological complexity. PLoS Comput. Biol. 2, e48 (2006).
Caenorhabditis briggsae	Chromadorea	35		C. Vogel, C. Chothia, Protein family expansions and biological complexity. PLoS Comput. Biol. 2, e48 (2006).
